# Supplementary material for: Optogenetic regulation of endogenous proteins
Source: Nat Commun. 2020 Jan 30;11:605. doi: 10.1038/s41467-020-14460-4 (PMC6992714; doi:10.1038/s41467-020-14460-4)
Supplement: Supplementary file 14 — Source Data [file 41467_2020_14460_MOESM14_ESM.xlsx]

## Sheet: 3d
Figure 3d
		Localization (um)	iB(actin)	iRIS-B
		0	0	0
		0.1	0	0
		0.2	0	0
		0.3	0	0
		0.4	0	0
		0.5	0	0
		0.6	0	0
		0.7	0.4167	0
		0.8	1	0
		0.9	1.1667	0.8333
		1	1.5833	0.6667
		1.1	2.0833	1.7917
		1.2	2.4583	3.375
		1.3	2.5	2.6667
		1.4	3.6667	3.125
		1.5	4.25	3.0417
		1.6	5.4583	5.875
		1.7	6.7917	5.875
		1.8	9.0833	8.375
		1.9	13.375	10.5417
		2	18.25	12.875
		2.1	22	13.8333
		2.2	23.25	16.25
		2.3	24.375	16.75
		2.4	22	17.9583
		2.5	19.375	15.8333
		2.6	17.2083	16.5
		2.7	16.875	17.1667
		2.8	17	17.6667
		2.9	16.2083	17.125
		3	16.0833	18.25
		3.1	14.1667	17.4167
		3.2	12.5417	17.7917
		3.3	10.5417	16.625
		3.4	8.7083	13.9583
		3.5	7.625	13.875
		3.6	6.9167	14.2083
		3.7	7.1667	13.4583
		3.8	7.0417	12.7083
		3.9	6.5833	13.9167
		4	6.9167	15.1667
		4.1	7.625	15.125
		4.2	8.8333	17.1667
		4.3	9.75	18.1667
		4.4	10.3333	17.5
		4.5	11.125	20.6667
		4.6	12.2917	21.2083
		4.7	14.5417	21.5417
		4.8	16.7917	22.125
		4.9	17.8333	22.4583
		5	16.0417	23.6667
		5.1	13	21.3333
		5.2	10.5833	22.625
		5.3	9.375	18.5417
		5.4	9.2917	19.8333
		5.5	9.875	19.4583
		5.6	9.5417	19.7917
		5.7	10.4167	20.2083
		5.8	11.25	22.0417
		5.9	12.2917	21.25
		6	13	20.5
		6.1	16.2917	22.7083
		6.2	18.2083	23.5417
		6.3	20	25.2083
		6.4	22.9167	26.8333
		6.5	25.2917	29.3333
		6.6	26.5	29.0417
		6.7	26.2083	29.6667
		6.8	25.2917	30.9167
		6.9	22.7083	30.2083
		7	19.4583	29.0417
		7.1	18.75	28.3333
		7.2	19.5	28.5417
		7.3	21.875	28.5417
		7.4	24.3333	28.0833
		7.5	25.3333	30.625
		7.6	25.875	31.8333
		7.7	27.125	33.2083
		7.8	30.7917	36.4167
		7.9	34.0417	36.625
		8	39.9583	38
		8.1	43.5	37.2917
		8.2	42.5	38.7083
		8.3	36.25	38
		8.4	29.125	36.0833
		8.5	22.1667	32.3333
		8.6	17.875	30.5417
		8.7	16.5	30.125
		8.8	17	30.0417
		8.9	17.75	32.2083
		9	21.0833	33.8333
		9.1	25.25	34.5
		9.2	28.0417	35.5
		9.3	27.4167	35.0833
		9.4	24.1667	34.7083
		9.5	20.2083	32.4583
		9.6	16.7083	31.4167
		9.7	14.2917	29.625
		9.8	14.1667	29.4583
		9.9	13.4583	27.6667
		10	13.2917	27.8333
		10.1	12.7083	27.2083
		10.2	12.6667	26.5
		10.3	13.1667	27.5417
		10.4	13.3333	26.7083
		10.5	13.9583	27
		10.6	15.0833	27.5417
		10.7	17	28.5833
		10.8	19.1667	30.1667
		10.9	17.8333	28.8333
		11	15.375	27.4167
		11.1	13.375	26.0417
		11.2	12.75	26.625
		11.3	12.4167	27.4167
		11.4	11.8333	25.0833
		11.5	12.25	24.2083
		11.6	13.1667	24.125
		11.7	12.75	24.7083
		11.8	12.7917	24.7083
		11.9	12.2083	24.5417
		12	12.4167	23.4167
		12.1	12.8333	23.5
		12.2	13	23.0833
		12.3	13.75	24.25
		12.4	13.75	25
		12.5	13.6667	24.4167
		12.6	13.75	24.4167
		12.7	13.5417	23.5
		12.8	13.875	25
		12.9	13.5833	23.125
		13	13.625	22.1667
		13.1	14.0833	23.125
		13.2	15	23.5
		13.3	14.9583	23.7083
		13.4	14.875	24.0417
		13.5	15.9167	23.8333
		13.6	18	23.625
		13.7	21.1667	25.125
		13.8	24.625	26.9583
		13.9	26.5417	27.9583
		14	28.3333	28.8333
		14.1	27.25	28.875
		14.2	22.25	27.8333
		14.3	17.2917	25.8333
		14.4	15.375	24.5417
		14.5	15.125	23.4583
		14.6	15	22.4167
		14.7	14	22.8333
		14.8	13.7083	22.3333
		14.9	12.8333	21.75
		15	12.2917	20.5417
		15.1	11.2917	19.875
		15.2	10.7083	20.0417
		15.3	10.375	19.0417
		15.4	10.25	19.0833
		15.5	10.0417	18.0833
		15.6	9.7083	17.9167
		15.7	9.25	16.2083
		15.8	9.4167	16.5
		15.9	10.0417	16.625
		16	10.2083	15.4167
		16.1	9.8333	15.75
		16.2	10.125	16.6667
		16.3	9.7917	16
		16.4	9.9167	14.7917
		16.5	9.5833	14.375
		16.6	9.4583	15.375
		16.7	9.625	14.9167
		16.8	10.2083	13.75
		16.9	11.75	13.4583
		17	15.25	13.75
		17.1	19.875	15.2083
		17.2	24.9167	17.7083
		17.3	27.5417	19.2083
		17.4	26.4583	18.7917
		17.5	22.2917	17.75
		17.6	16.5833	15.125
		17.7	11.9583	12.8333
		17.8	8.9167	11.8333
		17.9	7.9167	10.2917
		18	7.3333	8.9583
		18.1	6.5417	8.5
		18.2	5.8333	7.5833
		18.3	5	6.4167
		18.4	3.5	4.4583
		18.5	1.9167	2.5
		18.6	0.9583	1.4167
		18.7	0	0
		18.8	0	0
		18.9	0	0
		19	0	0
		19.1	0	0
		19.2	0	0
		19.3	0	0
		19.4	0	0
		19.5	0	0
		19.6	0	0
		19.7	0	0
		19.8	0	0
		19.9	0	0
		20	0	0

## Sheet: 3e
Figure 3e
		Localization (um)	iB(actin)	iRIS-B
		0	1.875	0
		0.1	1.5417	0
		0.2	1.6667	0
		0.3	1.4167	0
		0.4	1.25	0
		0.5	1	0
		0.6	1.0833	0
		0.7	1.125	0
		0.8	1.25	0
		0.9	1.625	0
		1	1.75	0
		1.1	1.75	0
		1.2	2.25	0.75
		1.3	2.5417	1.75
		1.4	3.125	0.6667
		1.5	4	2.5
		1.6	4.2917	2.75
		1.7	5.125	3.2917
		1.8	6.1667	4.8333
		1.9	7.5	4.6667
		2	9.2083	6.7917
		2.1	12.5	11.5833
		2.2	15.8333	14.9583
		2.3	19.625	17.3333
		2.4	24.5417	22.875
		2.5	28.5833	22.625
		2.6	30.9167	22.9167
		2.7	30.2083	25
		2.8	30.0833	25.875
		2.9	30.3333	24.2083
		3	34.3333	21.875
		3.1	37.625	19.3333
		3.2	38.3333	18.9167
		3.3	35.7917	19
		3.4	30.125	15.6667
		3.5	23.9167	16.625
		3.6	18.7917	18.125
		3.7	16.25	17.375
		3.8	15.5833	18.5
		3.9	15.2917	19
		4	16.0417	17.5
		4.1	16.5833	15.7917
		4.2	17.0417	16.9167
		4.3	18.1667	15.6667
		4.4	19.2917	14.7083
		4.5	21.2083	17.7083
		4.6	23.7917	15.2083
		4.7	28.0417	13.9583
		4.8	32.25	13.2083
		4.9	36.6667	14.625
		5	37.4167	15.7917
		5.1	35.125	16.2083
		5.2	32.625	15.7917
		5.3	29.5417	17.7083
		5.4	25.625	17.4167
		5.5	22.9167	16.9167
		5.6	21.0833	16.25
		5.7	20.9167	16.9167
		5.8	21.1667	16.6667
		5.9	21.625	16.2917
		6	22.375	16.4167
		6.1	22.3333	15.7917
		6.2	22.6667	14.3333
		6.3	23.125	16.125
		6.4	23.375	16.7917
		6.5	23.8333	15.8333
		6.6	24.5833	17.0833
		6.7	25.2083	17.1667
		6.8	28.0417	17.375
		6.9	32.5417	17.2917
		7	37.1667	17.25
		7.1	40.0417	17.9583
		7.2	38.125	17.6667
		7.3	32.75	16.6667
		7.4	29.25	17.75
		7.5	28.0833	17.2083
		7.6	29.6667	17.6667
		7.7	32.9583	15.6667
		7.8	36.6667	18.4583
		7.9	39.125	19.0417
		8	43.4583	18.2917
		8.1	46.625	17.7917
		8.2	48.4167	15.375
		8.3	48.25	15.875
		8.4	48.0417	16.8333
		8.5	47.2083	16.5
		8.6	45.7917	18.0417
		8.7	43.1667	17.5833
		8.8	38.3333	19.2083
		8.9	33.3333	18.9167
		9	28.5833	20.9167
		9.1	26.125	19.625
		9.2	24.9167	18.125
		9.3	24.6667	19.1667
		9.4	23.5417	17.7917
		9.5	23.6667	18.3333
		9.6	21.875	18.2083
		9.7	20.875	17.3333
		9.8	20.875	18.2083
		9.9	21.0417	18.4583
		10	20.1667	18.25
		10.1	20.4583	20.5417
		10.2	21	20.8333
		10.3	20.6667	21.25
		10.4	20.8333	23.75
		10.5	21.625	22.3333
		10.6	20.9583	22.4167
		10.7	21.1667	22.6667
		10.8	20.2917	23.9583
		10.9	20	23.1667
		11	20.4583	21.6667
		11.1	20.7083	22.7917
		11.2	20.8333	21.6667
		11.3	21.25	21.5417
		11.4	21.7083	20.2917
		11.5	22.6667	20.4167
		11.6	22.9583	20.375
		11.7	23.7083	21.1667
		11.8	25.5833	21.875
		11.9	26.9167	23.3333
		12	28.625	24.2083
		12.1	29.625	25.375
		12.2	30.5	26.0833
		12.3	30	24.2083
		12.4	29.1667	22.75
		12.5	28.75	22.5
		12.6	28	23.25
		12.7	26.375	22.1667
		12.8	24.9167	20.4583
		12.9	24.375	21.3333
		13	23.9167	21.2083
		13.1	23.0417	22.125
		13.2	23.5	21.8333
		13.3	22.7917	20.1667
		13.4	22.7083	20
		13.5	22.7917	21.2083
		13.6	23.125	22.75
		13.7	22.8333	22.0417
		13.8	23.2083	22.3333
		13.9	23.5417	21
		14	24.6667	22.8333
		14.1	26.3333	21.4583
		14.2	29.4167	21.4583
		14.3	34.7917	21.5
		14.4	38.375	20.6667
		14.5	37.1667	21.75
		14.6	30.7917	20.8333
		14.7	25.875	20.7083
		14.8	24	20.8333
		14.9	23.4167	21.9583
		15	22.9583	23
		15.1	23.0417	22.9583
		15.2	23.4583	23.9167
		15.3	24.375	26.5
		15.4	24.7917	26.5
		15.5	24.0417	27.5417
		15.6	23.6667	29.2917
		15.7	22.2083	28.75
		15.8	21.2917	28
		15.9	21.25	27.8333
		16	20.125	28.7917
		16.1	20	27.2083
		16.2	20.3333	26.9167
		16.3	22.2083	28.9167
		16.4	24.75	26.875
		16.5	26.3333	26.3333
		16.6	26.375	27.7917
		16.7	26.75	25.7917
		16.8	26.7917	24.4583
		16.9	26.0417	24.8333
		17	24.875	25.4583
		17.1	24.2917	25.375
		17.2	24.625	22.9583
		17.3	26.1667	22.125
		17.4	27.5833	23.625
		17.5	30.0833	24.4583
		17.6	30.2083	25.2917
		17.7	29.0833	23.25
		17.8	28.5833	23.5833
		17.9	28.25	23.375
		18	27.5417	21.375
		18.1	26.5833	21.2917
		18.2	26.7917	20.3333
		18.3	25.9167	21.9167
		18.4	24.1667	22
		18.5	21.9583	21.375
		18.6	21.8333	22.4583
		18.7	22.25	21.6667
		18.8	23.9583	19.0417
		18.9	25.125	18.4583
		19	26.625	16.8333
		19.1	27.25	16.9583
		19.2	25.2917	18.0417
		19.3	24.0833	16.0417
		19.4	25.4583	15.8333
		19.5	27.5	16.5417
		19.6	30.4167	16.875
		19.7	33.0417	16.5417
		19.8	35.9167	17.4167
		19.9	36.5417	18.7083
		20	34.2917	17.3333
		20.1	33	18.8333
		20.2	31.5	18.875
		20.3	27.5	19.5833
		20.4	22.125	21.7083
		20.5	17.4583	21.2083
		20.6	14.2917	18.5
		20.7	12.5	16.1667
		20.8	11.75	16.4167
		20.9	11.5833	16.9167
		21	11.2083	17.6667
		21.1	10.5417	17.4167
		21.2	10.2083	18.5417
		21.3	10.4167	18.5
		21.4	9.9583	18.5
		21.5	9.75	17.6667
		21.6	8.7917	16.2083
		21.7	7.2083	13.25
		21.8	5.125	9.625
		21.9	3.75	7.5
		22	2.375	6.25
		22.1	1.4583	4.6667
		22.2	0.7083	4

## Sheet: 3f
Figure 3f
			d1	d2	d3	d4	d5
		Darkness	0.68367	0.64151	0.67814	0.8557	0.60571
		740 nm	0.95454	0.95833	0.93239	1.05958	0.97538

## Sheet: 5b
Figure 5b
		460 nm	-	-	+	+
		Serum	-	+	-	+
			2.3231	2.6901	0.8322	0.8817
			1.6701	3.2979	1.0043	2.6771
			0.581	2.1088	1.396	1.725
			0.4697	1.4674	0.94	0.7988
			0.7098	1.5484	0.9391	0.8126
			1.0139	2.0696	0.2314	0.9109
			0.5288	1.2692	0.4277	0.6049
			0.4893	1.4155	0.7525	0.757
			0.2799	1.0222	1.1075	2.772
			0.5488	0.6286	1.2594	0.6501
			0.3771	0.9634	0.8835	1.1869
			0.9069	2.6997	0.5326	0.7959
			0.3904	2.2943	0.8696	1.5642
			0.5607	0.9648	0.9603	2.9752
				1.1749	1.7464	3.1352
				1.6024	0.8461	0.9804
				1.2608	0.4026	0.4623
				4.0911	0.7285	0.7672
				0.7494	1.2831	3.2465
				0.8271	0.7984	2.2741
				0.9368	0.5437	0.7425
				0.771	0.8434	2.2767
				1.4235	0.8952	1.2379
				3.1	1.2886	0.9566
				1.3951		1.2336
				1.1234		0.6255
				1.6474		0.4382
				4.0704		0.7235
				2.1448		0.8764
				0.4924		3.0371
				1.1453		0.5434
				1.9915		0.7593
				1.179		0.7155
				1.4126		2.4941
				4.3827		0.8513
			0.8817
			2.6771
			1.725
			0.7988
			0.8126
			0.9109
			0.6049
			0.757
			2.772
			0.6501
			1.1869
			0.7959
			1.5642
			2.9752
			3.1352
			0.9804
			0.4623
			0.7672
			3.2465
			2.2741
			0.7425
			2.2767
			1.2379
			0.9566
			1.2336
			0.6255
			0.4382
			0.7235
			0.8764
			3.0371
			0.5434
			0.7593
			0.7155
			2.4941
			0.8513

## Sheet: 5g
Figure5g
		Time (s)	iRIS-B+iB	iRIS-B	SEM(iRIS-B+iB)	SEM(iRIS-B)	iRIS-B+iB / iRIS-B	SEM(iRIS-B+iB / iRIS-B)
		0-600	1	1	0.0422006	0.0244743	1	0.0487841
		600-1200	0.90094	0.995321	0.01889	0.0231756	0.905175	0.0313335
		1200-1800	0.963235	1.10194	0.0180863	0.034985	0.874125	0.0368853
		1800-2400	1.11047	1.30095	0.0233958	0.0721544	0.85359	0.0593297

## Sheet: 6c
Figure 6c
		Time (s)	d1	d2	d3	d4	d5	d6
		0	1	1	1	1	1	1
		180	0.90975	0.94877	0.94048	0.92451	0.87282	0.89746
		360	0.81837	0.89159	0.85926	0.84454	0.8146	0.8112
		540	0.73981	0.84472	0.7968	0.75193	0.7851	0.78947
		720	0.67517	0.80028	0.75669	0.70087	0.76848	0.78476
		900	0.63265	0.77017	0.71174	0.66754	0.75963	0.763
		1080	0.60761	0.75934	0.68818	0.63995	0.76673	0.72315
		1260	0.58571	0.74819	0.6657	0.61278	0.76007	0.71069
		1440	0.57866	0.74878	0.65746	0.58546	0.74479	0.70969
		1620	0.57414	0.75199	0.64995	0.57521	0.73316	0.72436

## Sheet: 6d
Figure 6d
		Time (s)	d1	d2	d3	d4	d5	d6	d7
		0	1.39111	2.96449	2.33704	1.16917	2.41047	5.40811	4.06514
		240	1.63304	3.92674	2.94296	1.69238	2.8443	5.40217	4.82284
		480	2.05019	4.75645	3.63574	1.95567	3.37631	5.90735	5.44659
		720	2.29244	5.50132	4.1913	2.20586	3.4593	6.24777	6.13841
		960	2.51678	6.34294	4.63343	2.4005	3.67777	6.39169	6.40913
		1200	2.54429	6.59857	4.64898	2.43265	3.62239	6.20212	6.53774
		1440	2.58043	6.92066	4.79503	2.55049	3.64676	6.17932	6.79646
		1680	2.59439	7.29773	4.73815	2.72436	3.71914	6.35589	7.13505
		1920	2.94797	8.06723	5.28136	2.92909	4.05118	6.77949	7.60183
		2160	2.74886	7.60917	5.07066	2.74909	3.86379	6.18127	7.27834
		2400	2.80566	7.9199	5.41009	2.92606	4.19018	6.6344	7.68706

## Sheet: 6g
Figure 6g
			d1	d2	d3
		Darkness	0.08004	0.20077	0.07717
		740 nm	0.47305	0.39898	0.39189

## Sheet: 8a
Figure 8a
			740 -	740 -	740 -	740 -	740 +	740 +	740 +
		Time (s)	d1	d2	d3	d4	d5	d6	d7
		-360	0.99737	1.00766	1.00757	0.95708	1.00063	0.95635	0.95966
		-180	0.98688	0.98067	1.0251	0.98375	0.99265	0.99784	0.97854
		0	1	1	1	1	1	1	1
		180	1.00055	1.01459	1.01745	0.99842	1.02519	1.05728	1.02682
		360	1.23557	1.21327	1.20235	1.20775	1.18303	1.06747	1.04163
		540	1.27519	1.22231	1.23768	1.40028	1.22901	1.10723	1.08126
		720	1.26074	1.22447	1.20695	1.40718	1.18053	1.09689	1.07915
		900	1.24392	1.18009	1.19737	1.38998	1.1604	1.09609	1.08547
		1080	1.18264	1.11213	1.21986	1.37752	1.15827	1.08581	1.09089
		1260	1.13037	1.09967	1.21131	1.38724	1.1373	1.11467	1.08814
		1440	1.09669	1.07917	1.16712	1.37552	1.16486	1.13448	1.07947
		1620	1.08884	1.09168	1.11802	1.37834	1.16387	1.14534	1.09361

## Sheet: 8c
Figure 8c
			740 +	740 +	740 +	740 +	740 +	740 +	740 +	740 +	740 -	740 -	740 -	740 -	740 -
		Time (days)	d1	d2	d3	d4	d5	d6	d7	d8	d9	d10	d11	d12	d13
		1	0.53285	0.83212	0.77372	0.85401	0.73723	1	0.98905	0.71168	0.93796	1.01825	1.06204	1.04745	0.93431
		2	0.36861	0.38321	0.42701	0.59489	0.62409	0.65328	0.76642	0.57664	0.78467	0.77737	0.70803	0.83212	0.81022
		3	0.41241	0.30985	0.24562	0.34197	0.29489	0.35474	0.38321	0.32299	0.76642	0.69708	0.40876	0.40146	0.38686
		4	0.38686	0.37226	0.17701	0.18321	0.1635	0.28248	0.31679	0.32956	0.45255	0.41606	0.29453	0.30474	0.41241
		5	0.32226	0.38321	0.11277	0.1292	0.11752	0.13759	0.25255	0.16387	0.32263	0.35584	0.10438	0.12263	0.14343

[truncated: 19 more sheets: 9b, 9e, s1a, s1b, s1c, s1d, s1e, s1f, s3b, s3c, s4b, s4e, s4c, s4f, s4d, s4g, s11a, s11b, s12]
